# Supplementary material for: Metrics of Genomic Complexity in the Evolution of Bacterial Endosymbiosis
Source: Biology (Basel). 2025 Mar 25;14(4):338. doi: 10.3390/biology14040338 (PMC12024623; doi:10.3390/biology14040338)
Supplement: Supplementary file 1 [file biology-14-00338-s001.zip › Supplementary_Tables.xlsx]

## Sheet: Table S1
Supplementary Table S1. Taxonomy, accession numbers, and FTP links for the used genomes stored in NCBI.
Accession	UP code	TaxID	NCBI Scientific Name	Habitat	Phylum	Class	Order	Family	Genus	FTP link
GCF_014075995	2745197	2745197	Adhaeribacter radiodurans	Free-living	Bacteroidota	Cytophagia	Cytophagales	Hymenobacteraceae	Adhaeribacter	ftp://ftp.ncbi.nlm.nih.gov/genomes/all/GCF/014/075/995/GCF_014075995.1_ASM1407599v1
GCF_014217805	2086471	2086471	Adhaeribacter swui	Free-living	Bacteroidota	Cytophagia	Cytophagales	Hymenobacteraceae	Adhaeribacter	ftp://ftp.ncbi.nlm.nih.gov/genomes/all/GCF/014/217/805/GCF_014217805.1_ASM1421780v1
GCF_019670125	1563703	1563703	Agarivorans aestuarii	Free-living	Proteobacteria	Gammaproteobacteria	Alteromonadales	Alteromonadaceae	Agarivorans	ftp://ftp.ncbi.nlm.nih.gov/genomes/all/GCF/019/670/125/GCF_019670125.1_ASM1967012v1
GCF_019670105	AGAAL	182262	Agarivorans albus	Free-living	Proteobacteria	Gammaproteobacteria	Alteromonadales	Alteromonadaceae	Agarivorans	ftp://ftp.ncbi.nlm.nih.gov/genomes/all/GCF/019/670/105/GCF_019670105.1_ASM1967010v1
GCF_001420915	680279	680279	Agarivorans gilvus	Free-living	Proteobacteria	Gammaproteobacteria	Alteromonadales	Alteromonadaceae	Agarivorans	ftp://ftp.ncbi.nlm.nih.gov/genomes/all/GCF/001/420/915/GCF_001420915.1_ASM142091v1
GCF_000009365	ALCBS	393595	Alcanivorax borkumensis SK2	Free-living	Proteobacteria	Gammaproteobacteria	Oceanospirillales	Alcanivoracaceae	Alcanivorax	ftp://ftp.ncbi.nlm.nih.gov/genomes/all/GCF/000/009/365/GCF_000009365.1_ASM936v1
GCF_000300005	ALCDB	930169	Alcanivorax dieselolei B5	Free-living	Proteobacteria	Gammaproteobacteria	Oceanospirillales	Alcanivoracaceae	Alcanivorax	ftp://ftp.ncbi.nlm.nih.gov/genomes/all/GCF/000/300/005/GCF_000300005.1_ASM30000v1
GCF_002072815	1094342	1094342	Alcanivorax xenomutans	Free-living	Proteobacteria	Gammaproteobacteria	Oceanospirillales	Alcanivoracaceae	Alcanivorax	ftp://ftp.ncbi.nlm.nih.gov/genomes/all/GCF/002/072/815/GCF_002072815.1_ASM207281v1
GCF_000166275	388413	388413	Algoriphagus machipongonensis	Free-living	Bacteroidota	Cytophagia	Cytophagales	Cyclobacteriaceae	Algoriphagus	ftp://ftp.ncbi.nlm.nih.gov/genomes/all/GCF/000/166/275/GCF_000166275.1_ASM16627v1
GCF_001593605	1727163	1727163	Algoriphagus sanaruensis	Free-living	Bacteroidota	Cytophagia	Cytophagales	Cyclobacteriaceae	Algoriphagus	ftp://ftp.ncbi.nlm.nih.gov/genomes/all/GCF/001/593/605/GCF_001593605.1_ASM159360v1
GCF_000730385	589873	589873	Alteromonas australica	Free-living	Proteobacteria	Gammaproteobacteria	Alteromonadales	Alteromonadaceae	Alteromonas	ftp://ftp.ncbi.nlm.nih.gov/genomes/all/GCF/000/730/385/GCF_000730385.1_ASM73038v1
GCF_903772925	ALTMA	28108	Alteromonas macleodii	Free-living	Proteobacteria	Gammaproteobacteria	Alteromonadales	Alteromonadaceae	Alteromonas	ftp://ftp.ncbi.nlm.nih.gov/genomes/all/GCF/903/772/925/GCF_903772925.1_Alteromonas_fortis_strain_1T
GCF_001886455	314275	314275	Alteromonas mediterranea	Free-living	Proteobacteria	Gammaproteobacteria	Alteromonadales	Alteromonadaceae	Alteromonas	ftp://ftp.ncbi.nlm.nih.gov/genomes/all/GCF/001/886/455/GCF_001886455.1_ASM188645v1
GCF_000213655	ALTNA	715451	Alteromonas naphthalenivorans	Free-living	Proteobacteria	Gammaproteobacteria	Alteromonadales	Alteromonadaceae	Alteromonas	ftp://ftp.ncbi.nlm.nih.gov/genomes/all/GCF/000/213/655/GCF_000213655.1_ASM21365v1
GCF_002499975	1858656	1858656	Alteromonas pelagimontana	Free-living	Proteobacteria	Gammaproteobacteria	Alteromonadales	Alteromonadaceae	Alteromonas	ftp://ftp.ncbi.nlm.nih.gov/genomes/all/GCF/002/499/975/GCF_002499975.2_ASM249997v2
GCF_001562195	233316	233316	Alteromonas stellipolaris	Free-living	Proteobacteria	Gammaproteobacteria	Alteromonadales	Alteromonadaceae	Alteromonas	ftp://ftp.ncbi.nlm.nih.gov/genomes/all/GCF/001/562/195/GCF_001562195.1_ASM156219v1
GCF_024347275	452627	452627	Amphritea japonica	Free-living	Proteobacteria	Gammaproteobacteria	Oceanospirillales	Oceanospirillaceae	Amphritea	ftp://ftp.ncbi.nlm.nih.gov/genomes/all/GCF/024/347/275/GCF_024347275.1_ASM2434727v1
GCF_900176595	758820	758820	Aquiflexum balticum DSM 16537	Free-living	Bacteroidota	Cytophagia	Cytophagales	Cyclobacteriaceae	Aquiflexum	ftp://ftp.ncbi.nlm.nih.gov/genomes/all/GCF/900/176/595/GCF_900176595.1_IMG-taxon_2506520046_annotated_assembly
GCF_003258705	1784714	1784714	Arcticibacterium luteifluviistationis	Free-living	Bacteroidota	Cytophagia	Cytophagales	Spirosomaceae	Arcticibacterium	ftp://ftp.ncbi.nlm.nih.gov/genomes/all/GCF/003/258/705/GCF_003258705.1_ASM325870v1
GCF_000013185	BAUCH	374463	Baumannia cicadellinicola str. Hc (Homalodisca coagulata)	Endosymbiont	Proteobacteria	Gammaproteobacteria	NA	NA	Candidatus Baumannia	ftp://ftp.ncbi.nlm.nih.gov/genomes/all/GCF/000/013/185/GCF_000013185.1_ASM1318v1
GCF_000265405	BELBD	866536	Belliella baltica DSM 15883	Free-living	Bacteroidota	Cytophagia	Cytophagales	Cyclobacteriaceae	Belliella	ftp://ftp.ncbi.nlm.nih.gov/genomes/all/GCF/000/265/405/GCF_000265405.1_ASM26540v1
GCF_000348805	1229512	1229512	Blattabacterium cuenoti BPAA	Endosymbiont	Bacteroidota	Flavobacteriia	Flavobacteriales	Blattabacteriaceae	Blattabacterium	ftp://ftp.ncbi.nlm.nih.gov/genomes/all/GCF/000/348/805/GCF_000348805.1_ASM34880v1
GCF_000262715	1186051	1186051	Blattabacterium sp. (Blaberus giganteus)	Endosymbiont	Bacteroidota	Flavobacteriia	Flavobacteriales	Blattabacteriaceae	Blattabacterium	ftp://ftp.ncbi.nlm.nih.gov/genomes/all/GCF/000/262/715/GCF_000262715.1_ASM26271v1
GCF_000334405	1072467	1072467	Blattabacterium sp. (Blatta orientalis) str. Tarazona	Endosymbiont	Bacteroidota	Flavobacteriia	Flavobacteriales	Blattabacteriaceae	Blattabacterium	ftp://ftp.ncbi.nlm.nih.gov/genomes/all/GCF/000/334/405/GCF_000334405.1_ASM33440v1
GCF_000022605	BLASB	331104	Blattabacterium sp. (Blattella germanica) str. Bge	Endosymbiont	Bacteroidota	Flavobacteriia	Flavobacteriales	Blattabacteriaceae	Blattabacterium	ftp://ftp.ncbi.nlm.nih.gov/genomes/all/GCF/000/022/605/GCF_000022605.2_ASM2260v1
GCF_000236405	1075399	1075399	Blattabacterium sp. (Cryptocercus punctulatus) str. Cpu	Endosymbiont	Bacteroidota	Flavobacteriia	Flavobacteriales	Blattabacteriaceae	Blattabacterium	ftp://ftp.ncbi.nlm.nih.gov/genomes/all/GCF/000/236/405/GCF_000236405.1_ASM23640v1
GCF_000233435	1074889	1074889	Blattabacterium sp. (Mastotermes darwiniensis) str. MADAR	Endosymbiont	Bacteroidota	Flavobacteriia	Flavobacteriales	Blattabacteriaceae	Blattabacterium	ftp://ftp.ncbi.nlm.nih.gov/genomes/all/GCF/000/233/435/GCF_000233435.1_ASM23343v1
GCF_000471965	1316444	1316444	Blattabacterium sp. (Nauphoeta cinerea)	Endosymbiont	Bacteroidota	Flavobacteriia	Flavobacteriales	Blattabacteriaceae	Blattabacterium	ftp://ftp.ncbi.nlm.nih.gov/genomes/all/GCF/000/471/965/GCF_000471965.1_ASM47196v1
GCF_000093165	BLASP	600809	Blattabacterium sp. (Periplaneta americana) str. BPLAN	Endosymbiont	Bacteroidota	Flavobacteriia	Flavobacteriales	Blattabacteriaceae	Blattabacterium	ftp://ftp.ncbi.nlm.nih.gov/genomes/all/GCF/000/093/165/GCF_000093165.1_ASM9316v1
GCF_000973545	1505597	1505597	Blochmannia endosymbiont of Camponotus (Colobopsis) obliquus	Endosymbiont	Proteobacteria	Gammaproteobacteria	Enterobacterales	Enterobacteriaceae	Candidatus Blochmannia	ftp://ftp.ncbi.nlm.nih.gov/genomes/all/GCF/000/973/545/GCF_000973545.1_ASM97354v1
GCF_000973505	1505596	1505596	Blochmannia endosymbiont of Polyrhachis (Hedomyrma) turneri	Endosymbiont	Proteobacteria	Gammaproteobacteria	Enterobacterales	Enterobacteriaceae	Candidatus Blochmannia	ftp://ftp.ncbi.nlm.nih.gov/genomes/all/GCF/000/973/505/GCF_000973505.1_ASM97350v1
GCF_001280225	1265350	1265350	Buchnera aphidicola (Aphis glycines)	Endosymbiont	Proteobacteria	Gammaproteobacteria	Enterobacterales	Erwiniaceae	Buchnera	ftp://ftp.ncbi.nlm.nih.gov/genomes/all/GCF/001/280/225/GCF_001280225.1_ASM128022v1
GCF_000217635	261317	261317	Buchnera aphidicola (Cinara tujafilina)	Endosymbiont	Proteobacteria	Gammaproteobacteria	Enterobacterales	Erwiniaceae	Buchnera	ftp://ftp.ncbi.nlm.nih.gov/genomes/all/GCF/000/217/635/GCF_000217635.1_ASM21763v1
GCF_000090965	BUCCC	372461	Buchnera aphidicola BCc	Endosymbiont	Proteobacteria	Gammaproteobacteria	Enterobacterales	Erwiniaceae	Buchnera	ftp://ftp.ncbi.nlm.nih.gov/genomes/all/GCF/000/090/965/GCF_000090965.1_ASM9096v1
GCF_000021085	BUCA5	563178	Buchnera aphidicola str. 5A (Acyrthosiphon pisum)	Endosymbiont	Proteobacteria	Gammaproteobacteria	Enterobacterales	Erwiniaceae	Buchnera	ftp://ftp.ncbi.nlm.nih.gov/genomes/all/GCF/000/021/085/GCF_000021085.1_ASM2108v1
GCF_000225445	1005090	1005090	Buchnera aphidicola str. Ak (Acyrthosiphon kondoi)	Endosymbiont	Proteobacteria	Gammaproteobacteria	Enterobacterales	Erwiniaceae	Buchnera	ftp://ftp.ncbi.nlm.nih.gov/genomes/all/GCF/000/225/445/GCF_000225445.1_ASM22544v1
GCF_000009605	BUCAI	107806	Buchnera aphidicola str. APS (Acyrthosiphon pisum)	Endosymbiont	Proteobacteria	Gammaproteobacteria	Enterobacterales	Erwiniaceae	Buchnera	ftp://ftp.ncbi.nlm.nih.gov/genomes/all/GCF/000/009/605/GCF_000009605.1_ASM960v1
GCF_000007725	BUCBP	224915	Buchnera aphidicola str. Bp (Baizongia pistaciae)	Endosymbiont	Proteobacteria	Gammaproteobacteria	Enterobacterales	Erwiniaceae	Buchnera	ftp://ftp.ncbi.nlm.nih.gov/genomes/all/GCF/000/007/725/GCF_000007725.1_ASM772v1
GCF_000521585	1009859	1009859	Buchnera aphidicola str. F009 (Myzus persicae)	Endosymbiont	Proteobacteria	Gammaproteobacteria	Enterobacterales	Erwiniaceae	Buchnera	ftp://ftp.ncbi.nlm.nih.gov/genomes/all/GCF/000/521/585/GCF_000521585.1_ASM52158v1
GCF_000521565	1009858	1009858	Buchnera aphidicola str. G002 (Myzus persicae)	Endosymbiont	Proteobacteria	Gammaproteobacteria	Enterobacterales	Erwiniaceae	Buchnera	ftp://ftp.ncbi.nlm.nih.gov/genomes/all/GCF/000/521/565/GCF_000521565.1_ASM52156v1
GCF_000183305	BUCAJ	713600	Buchnera aphidicola str. JF98 (Acyrthosiphon pisum)	Endosymbiont	Proteobacteria	Gammaproteobacteria	Enterobacterales	Erwiniaceae	Buchnera	ftp://ftp.ncbi.nlm.nih.gov/genomes/all/GCF/000/183/305/GCF_000183305.1_ASM18330v1
GCF_000183285	BUCAF	713601	Buchnera aphidicola str. JF99 (Acyrthosiphon pisum)	Endosymbiont	Proteobacteria	Gammaproteobacteria	Enterobacterales	Erwiniaceae	Buchnera	ftp://ftp.ncbi.nlm.nih.gov/genomes/all/GCF/000/183/285/GCF_000183285.1_ASM18328v1
GCF_000183225	BUCA0	713603	Buchnera aphidicola str. LL01 (Acyrthosiphon pisum)	Endosymbiont	Proteobacteria	Gammaproteobacteria	Enterobacterales	Erwiniaceae	Buchnera	ftp://ftp.ncbi.nlm.nih.gov/genomes/all/GCF/000/183/225/GCF_000183225.1_ASM18322v1
GCF_000007365	BUCAP	198804	Buchnera aphidicola str. Sg (Schizaphis graminum)	Endosymbiont	Proteobacteria	Gammaproteobacteria	Enterobacterales	Erwiniaceae	Buchnera	ftp://ftp.ncbi.nlm.nih.gov/genomes/all/GCF/000/007/365/GCF_000007365.1_ASM736v1
GCF_000183245	BUCA3	713602	Buchnera aphidicola str. TLW03 (Acyrthosiphon pisum)	Endosymbiont	Proteobacteria	Gammaproteobacteria	Enterobacterales	Erwiniaceae	Buchnera	ftp://ftp.ncbi.nlm.nih.gov/genomes/all/GCF/000/183/245/GCF_000183245.1_ASM18324v1
GCF_000021065	BUCAT	561501	Buchnera aphidicola str. Tuc7 (Acyrthosiphon pisum)	Endosymbiont	Proteobacteria	Gammaproteobacteria	Enterobacterales	Erwiniaceae	Buchnera	ftp://ftp.ncbi.nlm.nih.gov/genomes/all/GCF/000/021/065/GCF_000021065.1_ASM2106v1
GCF_000225465	1005057	1005057	Buchnera aphidicola str. Ua (Uroleucon ambrosiae)	Endosymbiont	Proteobacteria	Gammaproteobacteria	Enterobacterales	Erwiniaceae	Buchnera	ftp://ftp.ncbi.nlm.nih.gov/genomes/all/GCF/000/225/465/GCF_000225465.1_ASM22546v1
GCF_000521525	1009856	1009856	Buchnera aphidicola str. USDA (Myzus persicae)	Endosymbiont	Proteobacteria	Gammaproteobacteria	Enterobacterales	Erwiniaceae	Buchnera	ftp://ftp.ncbi.nlm.nih.gov/genomes/all/GCF/000/521/525/GCF_000521525.1_ASM52152v1
GCF_000521545	1009857	1009857	Buchnera aphidicola str. W106 (Myzus persicae)	Endosymbiont	Proteobacteria	Gammaproteobacteria	Enterobacterales	Erwiniaceae	Buchnera	ftp://ftp.ncbi.nlm.nih.gov/genomes/all/GCF/000/521/545/GCF_000521545.1_ASM52154v1
GCF_000010645	AZOPC	511995	Candidatus Azobacteroides pseudotrichonymphae genomovar. CFP2	Endosymbiont	Bacteroidota	Bacteroidia	Bacteroidales		Candidatus Azobacteroides	ftp://ftp.ncbi.nlm.nih.gov/genomes/all/GCF/000/010/645/GCF_000010645.1_ASM1064v1
GCF_001269425	186490	186490	Candidatus Baumannia cicadellinicola	Endosymbiont	Proteobacteria	Gammaproteobacteria	NA	NA	Candidatus Baumannia	ftp://ftp.ncbi.nlm.nih.gov/genomes/all/GCF/001/269/425/GCF_001269425.1_ASM126942v1
GCF_000754265	186490	186490	Candidatus Baumannia cicadellinicola	Endosymbiont	Proteobacteria	Gammaproteobacteria	NA	NA	Candidatus Baumannia	ftp://ftp.ncbi.nlm.nih.gov/genomes/all/GCF/000/754/265/GCF_000754265.1_ASM75426v1
GCF_000331065	1240471	1240471	Candidatus Blochmannia chromaiodes str. 640	Endosymbiont	Proteobacteria	Gammaproteobacteria	Enterobacterales	Enterobacteriaceae	Candidatus Blochmannia	ftp://ftp.ncbi.nlm.nih.gov/genomes/all/GCF/000/331/065/GCF_000331065.1_ASM33106v1
GCF_000043285	BLOFL	203907	Candidatus Blochmannia floridanus	Endosymbiont	Proteobacteria	Gammaproteobacteria	Enterobacterales	Enterobacteriaceae	Candidatus Blochmannia	ftp://ftp.ncbi.nlm.nih.gov/genomes/all/GCF/000/043/285/GCF_000043285.1_ASM4328v1
GCF_000011745	BLOPB	291272	Candidatus Blochmannia pennsylvanicus str. BPEN	Endosymbiont	Proteobacteria	Gammaproteobacteria	Enterobacterales	Enterobacteriaceae	Candidatus Blochmannia	ftp://ftp.ncbi.nlm.nih.gov/genomes/all/GCF/000/011/745/GCF_000011745.1_ASM1174v1
GCF_000185985	BLOVB	859654	Candidatus Blochmannia vafer str. BVAF	Endosymbiont	Proteobacteria	Gammaproteobacteria	Enterobacterales	Enterobacteriaceae	Candidatus Blochmannia	ftp://ftp.ncbi.nlm.nih.gov/genomes/all/GCF/000/185/985/GCF_000185985.2_ASM18598v2
GCF_000287235	1202536	1202536	Candidatus Carsonella ruddii CE isolate Thao2000	Endosymbiont	Proteobacteria	Gammaproteobacteria	Oceanospirillales	Halomonadaceae	Candidatus Carsonella	ftp://ftp.ncbi.nlm.nih.gov/genomes/all/GCF/000/287/235/GCF_000287235.1_ASM28723v1
GCF_000287255	1202537	1202537	Candidatus Carsonella ruddii CS isolate Thao2000	Endosymbiont	Proteobacteria	Gammaproteobacteria	Oceanospirillales	Halomonadaceae	Candidatus Carsonella	ftp://ftp.ncbi.nlm.nih.gov/genomes/all/GCF/000/287/255/GCF_000287255.1_ASM28725v1
GCF_000441575	667013	667013	Candidatus Carsonella ruddii DC	Endosymbiont	Proteobacteria	Gammaproteobacteria	Oceanospirillales	Halomonadaceae	Candidatus Carsonella	ftp://ftp.ncbi.nlm.nih.gov/genomes/all/GCF/000/441/575/GCF_000441575.1_ASM44157v1
GCF_000287275	1202538	1202538	Candidatus Carsonella ruddii HC isolate Thao2000	Endosymbiont	Proteobacteria	Gammaproteobacteria	Oceanospirillales	Halomonadaceae	Candidatus Carsonella	ftp://ftp.ncbi.nlm.nih.gov/genomes/all/GCF/000/287/275/GCF_000287275.1_ASM28727v1
GCF_000287295	1202539	1202539	Candidatus Carsonella ruddii HT isolate Thao2000	Endosymbiont	Proteobacteria	Gammaproteobacteria	Oceanospirillales	Halomonadaceae	Candidatus Carsonella	ftp://ftp.ncbi.nlm.nih.gov/genomes/all/GCF/000/287/295/GCF_000287295.1_ASM28729v1
GCF_000287315	1202540	1202540	Candidatus Carsonella ruddii PC isolate NHV	Endosymbiont	Proteobacteria	Gammaproteobacteria	Oceanospirillales	Halomonadaceae	Candidatus Carsonella	ftp://ftp.ncbi.nlm.nih.gov/genomes/all/GCF/000/287/315/GCF_000287315.1_ASM28731v1
GCF_000010365	CARRP	387662	Candidatus Carsonella ruddii PV	Endosymbiont	Proteobacteria	Gammaproteobacteria	Oceanospirillales	Halomonadaceae	Candidatus Carsonella	ftp://ftp.ncbi.nlm.nih.gov/genomes/all/GCF/000/010/365/GCF_000010365.1_ASM1036v1
GCF_900039485	1778262	1778262	Candidatus Doolittlea endobia	Endosymbiont	Proteobacteria	Gammaproteobacteria	Enterobacterales	Enterobacteriaceae	Candidatus Doolittlea	ftp://ftp.ncbi.nlm.nih.gov/genomes/all/GCF/900/039/485/GCF_900039485.1_DEMHIR
GCF_000953435	1495769	1495769	Candidatus Evansia muelleri	Endosymbiont	Proteobacteria	Gammaproteobacteria	Oceanospirillales	Halomonadaceae	Candidatus Evansia	ftp://ftp.ncbi.nlm.nih.gov/genomes/all/GCF/000/953/435/GCF_000953435.1_CEM1.1
GCF_000021705	HAMD5	572265	Candidatus Hamiltonella defensa 5AT (Acyrthosiphon pisum)	Endosymbiont	Proteobacteria	Gammaproteobacteria	Enterobacterales	Enterobacteriaceae	Candidatus Hamiltonella	ftp://ftp.ncbi.nlm.nih.gov/genomes/all/GCF/000/021/705/GCF_000021705.1_ASM2170v1
GCF_900044015	1778263	1778263	Candidatus Hoaglandella endobia	Endosymbiont	Proteobacteria	Gammaproteobacteria	Enterobacterales	Enterobacteriaceae	Candidatus Hoaglandella	ftp://ftp.ncbi.nlm.nih.gov/genomes/all/GCF/900/044/015/GCF_900044015.1_HETPER1
GCF_000828515	476281	476281	Candidatus Ishikawaella capsulata Mpkobe	Endosymbiont	Proteobacteria	Gammaproteobacteria	Enterobacterales	Enterobacteriaceae	Candidatus Ishikawaella	ftp://ftp.ncbi.nlm.nih.gov/genomes/all/GCF/000/828/515/GCF_000828515.1_ASM82851v1
GCF_000219175	MOREP	903503	Candidatus Moranella endobia PCIT	Endosymbiont	Proteobacteria	Gammaproteobacteria	Enterobacterales	Enterobacteriaceae	Candidatus Moranella	ftp://ftp.ncbi.nlm.nih.gov/genomes/all/GCF/000/219/175/GCF_000219175.1_ASM21917v1
GCF_000364725	1234603	1234603	Candidatus Moranella endobia PCVAL	Endosymbiont	Proteobacteria	Gammaproteobacteria	Enterobacterales	Enterobacteriaceae	Candidatus Moranella	ftp://ftp.ncbi.nlm.nih.gov/genomes/all/GCF/000/364/725/GCF_000364725.1_ASM36472v1
GCF_000478905	1235990	1235990	Candidatus Pantoea carbekii	Endosymbiont	Proteobacteria	Gammaproteobacteria	Enterobacterales	Erwiniaceae	Pantoea	ftp://ftp.ncbi.nlm.nih.gov/genomes/all/GCF/000/478/905/GCF_000478905.1_ASM47890v1
GCF_000971765	1235990	1235990	Candidatus Pantoea carbekii	Endosymbiont	Proteobacteria	Gammaproteobacteria	Enterobacterales	Erwiniaceae	Pantoea	ftp://ftp.ncbi.nlm.nih.gov/genomes/all/GCF/000/971/765/GCF_000971765.1_ASM97176v1
GCF_000953295	91844	91844	Candidatus Portiera aleyrodidarum	Endosymbiont	Proteobacteria	Gammaproteobacteria	Oceanospirillales	Halomonadaceae	Candidatus Portiera	ftp://ftp.ncbi.nlm.nih.gov/genomes/all/GCF/000/953/295/GCF_000953295.1_AD-CAI.1
GCF_000953395	91844	91844	Candidatus Portiera aleyrodidarum	Endosymbiont	Proteobacteria	Gammaproteobacteria	Oceanospirillales	Halomonadaceae	Candidatus Portiera	ftp://ftp.ncbi.nlm.nih.gov/genomes/all/GCF/000/953/395/GCF_000953395.1_TV-BCN.1
GCF_000953415	91844	91844	Candidatus Portiera aleyrodidarum	Endosymbiont	Proteobacteria	Gammaproteobacteria	Oceanospirillales	Halomonadaceae	Candidatus Portiera	ftp://ftp.ncbi.nlm.nih.gov/genomes/all/GCF/000/953/415/GCF_000953415.1_AF-CAI.1
GCF_000300075	1206109	1206109	Candidatus Portiera aleyrodidarum BT-B-HRs	Endosymbiont	Proteobacteria	Gammaproteobacteria	Oceanospirillales	Halomonadaceae	Candidatus Portiera	ftp://ftp.ncbi.nlm.nih.gov/genomes/all/GCF/000/300/075/GCF_000300075.1_ASM30007v1
GCF_000298385	1239881	1239881	Candidatus Portiera aleyrodidarum BT-QVLC	Endosymbiont	Proteobacteria	Gammaproteobacteria	Oceanospirillales	Halomonadaceae	Candidatus Portiera	ftp://ftp.ncbi.nlm.nih.gov/genomes/all/GCF/000/298/385/GCF_000298385.1_ASM29838v1
GCF_000827855	1163752	1163752	Candidatus Portiera aleyrodidarum MED (Bemisia tabaci)	Endosymbiont	Proteobacteria	Gammaproteobacteria	Oceanospirillales	Halomonadaceae	Candidatus Portiera	ftp://ftp.ncbi.nlm.nih.gov/genomes/all/GCF/000/827/855/GCF_000827855.1_ASM82785v1
GCF_000349745	1297582	1297582	Candidatus Portiera aleyrodidarum TV	Endosymbiont	Proteobacteria	Gammaproteobacteria	Oceanospirillales	Halomonadaceae	Candidatus Portiera	ftp://ftp.ncbi.nlm.nih.gov/genomes/all/GCF/000/349/745/GCF_000349745.1_ASM34974v1
GCF_000093065	RIEPU	515618	Candidatus Riesia pediculicola USDA	Endosymbiont	Proteobacteria	Gammaproteobacteria	Enterobacterales	Enterobacteriaceae	Candidatus Riesia	ftp://ftp.ncbi.nlm.nih.gov/genomes/all/GCF/000/093/065/GCF_000093065.1_ASM9306v1
GCF_000517405	2342	2342	Candidatus Sodalis pierantonius str. SOPE	Endosymbiont	Proteobacteria	Gammaproteobacteria	Enterobacterales	Bruguierivoracaceae	Sodalis	ftp://ftp.ncbi.nlm.nih.gov/genomes/all/GCF/000/517/405/GCF_000517405.1_ASM51740v1
GCF_000831465	336810	336810	Candidatus Sulcia muelleri	Endosymbiont	Bacteroidota	Flavobacteriia	Flavobacteriales	NA	Candidatus Sulcia	ftp://ftp.ncbi.nlm.nih.gov/genomes/all/GCF/000/831/465/GCF_000831465.1_ASM83146v1
GCF_000754305	336810	336810	Candidatus Sulcia muelleri	Endosymbiont	Bacteroidota	Flavobacteriia	Flavobacteriales	NA	Candidatus Sulcia	ftp://ftp.ncbi.nlm.nih.gov/genomes/all/GCF/000/754/305/GCF_000754305.1_ASM75430v1
GCF_000800435	336810	336810	Candidatus Sulcia muelleri	Endosymbiont	Bacteroidota	Flavobacteriia	Flavobacteriales	NA	Candidatus Sulcia	ftp://ftp.ncbi.nlm.nih.gov/genomes/all/GCF/000/800/435/GCF_000800435.1_ASM80043v1
GCF_000147035	SULMC	706194	Candidatus Sulcia muelleri CARI	Endosymbiont	Bacteroidota	Flavobacteriia	Flavobacteriales	NA	Candidatus Sulcia	ftp://ftp.ncbi.nlm.nih.gov/genomes/all/GCF/000/147/035/GCF_000147035.1_ASM14703v1
GCF_000025785	SULMD	641892	Candidatus Sulcia muelleri DMIN	Endosymbiont	Bacteroidota	Flavobacteriia	Flavobacteriales	NA	Candidatus Sulcia	ftp://ftp.ncbi.nlm.nih.gov/genomes/all/GCF/000/025/785/GCF_000025785.1_ASM2578v1
GCF_000017525	SULMW	444179	Candidatus Sulcia muelleri GWSS	Endosymbiont	Bacteroidota	Flavobacteriia	Flavobacteriales	NA	Candidatus Sulcia	ftp://ftp.ncbi.nlm.nih.gov/genomes/all/GCF/000/017/525/GCF_000017525.1_ASM1752v1
GCF_000829155	1189303	1189303	Candidatus Sulcia muelleri PSPU	Endosymbiont	Bacteroidota	Flavobacteriia	Flavobacteriales	NA	Candidatus Sulcia	ftp://ftp.ncbi.nlm.nih.gov/genomes/all/GCF/000/829/155/GCF_000829155.1_ASM82915v1
GCF_000022945	SULMS	595499	Candidatus Sulcia muelleri SMDSEM	Endosymbiont	Bacteroidota	Flavobacteriia	Flavobacteriales	NA	Candidatus Sulcia	ftp://ftp.ncbi.nlm.nih.gov/genomes/all/GCF/000/022/945/GCF_000022945.1_ASM2294v1
GCF_000442635	1343076	1343076	Candidatus Sulcia muelleri str. Sulcia-ALF	Endosymbiont	Bacteroidota	Flavobacteriia	Flavobacteriales	NA	Candidatus Sulcia	ftp://ftp.ncbi.nlm.nih.gov/genomes/all/GCF/000/442/635/GCF_000442635.1_ASM44263v1
GCF_000828815	1410383	1410383	Candidatus Tachikawaea gelatinosa	Endosymbiont	Proteobacteria	Gammaproteobacteria	Enterobacterales	Enterobacteriaceae	Candidatus Tachikawaea	ftp://ftp.ncbi.nlm.nih.gov/genomes/all/GCF/000/828/815/GCF_000828815.1_ASM82881v1
GCF_000331975	1133592	1133592	Candidatus Uzinura diaspidicola str. ASNER	Endosymbiont	Bacteroidota	Flavobacteriia	Flavobacteriales	NA		ftp://ftp.ncbi.nlm.nih.gov/genomes/all/GCF/000/331/975/GCF_000331975.1_ASM33197v1
GCF_003589925	2321403	2321403	Chryseolinea soli	Free-living	Bacteroidota	Cytophagia	Cytophagales	Fulvivirgaceae	Chryseolinea	ftp://ftp.ncbi.nlm.nih.gov/genomes/all/GCF/003/589/925/GCF_003589925.1_ASM358992v1
GCF_020217465	1055104	1055104	Cobetia amphilecti	Free-living	Proteobacteria	Gammaproteobacteria	Oceanospirillales	Halomonadaceae	Cobetia	ftp://ftp.ncbi.nlm.nih.gov/genomes/all/GCF/020/217/465/GCF_020217465.1_ASM2021746v1
GCA_024397835	1055102	1055102	Cobetia litoralis	Free-living	Proteobacteria	Gammaproteobacteria	Oceanospirillales	Halomonadaceae	Cobetia	ftp://ftp.ncbi.nlm.nih.gov/genomes/all/GCA/024/397/835/GCA_024397835.1_ASM2439783v1
GCF_001720485	COBMA	28258	Cobetia marina	Free-living	Proteobacteria	Gammaproteobacteria	Oceanospirillales	Halomonadaceae	Cobetia	ftp://ftp.ncbi.nlm.nih.gov/genomes/all/GCF/001/720/485/GCF_001720485.1_ASM172048v1
GCF_001050135	320787	320787	Cyclobacterium amurskyense	Free-living	Bacteroidota	Cytophagia	Cytophagales	Cyclobacteriaceae	Cyclobacterium	ftp://ftp.ncbi.nlm.nih.gov/genomes/all/GCF/001/050/135/GCF_001050135.1_ASM105013v1
GCF_000222485	CYCMS	880070	Cyclobacterium marinum DSM 745	Free-living	Bacteroidota	Cytophagia	Cytophagales	Cyclobacteriaceae	Cyclobacterium	ftp://ftp.ncbi.nlm.nih.gov/genomes/all/GCF/000/222/485/GCF_000222485.1_ASM22248v1
GCF_000148645	FERBD	550540	Ferrimonas balearica DSM 9799	Free-living	Proteobacteria	Gammaproteobacteria	Alteromonadales	Ferrimonadaceae	Ferrimonas	ftp://ftp.ncbi.nlm.nih.gov/genomes/all/GCF/000/148/645/GCF_000148645.1_ASM14864v1
GCF_012295575	2724191	2724191	Ferrimonas lipolytica	Free-living	Proteobacteria	Gammaproteobacteria	Alteromonadales	Ferrimonadaceae	Ferrimonas	ftp://ftp.ncbi.nlm.nih.gov/genomes/all/GCF/012/295/575/GCF_012295575.1_ASM1229557v1
GCF_019551945	1583098	1583098	Fusobacterium hwasookii	Free-living	Fusobacteria	Fusobacteriia	Fusobacteriales	Fusobacteriaceae	Fusobacterium	ftp://ftp.ncbi.nlm.nih.gov/genomes/all/GCF/019/551/945/GCF_019551945.1_ASM1955194v1
GCF_003019755	860	860	Fusobacterium periodonticum	Free-living	Fusobacteria	Fusobacteriia	Fusobacteriales	Fusobacteriaceae	Fusobacterium	ftp://ftp.ncbi.nlm.nih.gov/genomes/all/GCF/003/019/755/GCF_003019755.1_ASM301975v1
GCF_002763775	2663009	2663009	Fusobacterium pseudoperiodonticum	Free-living	Fusobacteria	Fusobacteriia	Fusobacteriales	Fusobacteriaceae	Fusobacterium	ftp://ftp.ncbi.nlm.nih.gov/genomes/all/GCF/002/763/775/GCF_002763775.1_ASM276377v1
GCF_003019675	861	861	Fusobacterium ulcerans	Free-living	Fusobacteria	Fusobacteriia	Fusobacteriales	Fusobacteriaceae	Fusobacterium	ftp://ftp.ncbi.nlm.nih.gov/genomes/all/GCF/003/019/675/GCF_003019675.1_ASM301967v1
GCF_001886615	1897729	1897729	Halomonas aestuarii	Free-living	Proteobacteria	Gammaproteobacteria	Oceanospirillales	Halomonadaceae	Halomonas	ftp://ftp.ncbi.nlm.nih.gov/genomes/all/GCF/001/886/615/GCF_001886615.1_ASM188661v1
GCA_007163885	115555	115555	Halomonas axialensis	Free-living	Proteobacteria	Gammaproteobacteria	Oceanospirillales	Halomonadaceae	Halomonas	ftp://ftp.ncbi.nlm.nih.gov/genomes/all/GCA/007/163/885/GCA_007163885.2_ASM716388v2
GCF_000696485	213554	213554	Halomonas campaniensis	Free-living	Proteobacteria	Gammaproteobacteria	Oceanospirillales	Halomonadaceae	Halomonas	ftp://ftp.ncbi.nlm.nih.gov/genomes/all/GCF/000/696/485/GCF_000696485.1_ASM69648v1
GCF_001545155	507626	507626	Halomonas chromatireducens	Free-living	Proteobacteria	Gammaproteobacteria	Oceanospirillales	Halomonadaceae	Halomonas	ftp://ftp.ncbi.nlm.nih.gov/genomes/all/GCF/001/545/155/GCF_001545155.1_ASM154515v1
GCF_000196875	HALED	768066	Halomonas elongata DSM 2581	Free-living	Proteobacteria	Gammaproteobacteria	Oceanospirillales	Halomonadaceae	Halomonas	ftp://ftp.ncbi.nlm.nih.gov/genomes/all/GCF/000/196/875/GCF_000196875.2_ASM19687v2
GCF_004355185	2496028	2496028	Hymenobacter radiodurans	Free-living	Bacteroidota	Cytophagia	Cytophagales	Hymenobacteraceae	Hymenobacter	ftp://ftp.ncbi.nlm.nih.gov/genomes/all/GCF/004/355/185/GCF_004355185.1_ASM435518v1
GCF_022827545	497967	497967	Hymenobacter tibetensis	Free-living	Bacteroidota	Cytophagia	Cytophagales	Hymenobacteraceae	Hymenobacter	ftp://ftp.ncbi.nlm.nih.gov/genomes/all/GCF/022/827/545/GCF_022827545.1_ASM2282754v1
GCF_019797805	86102	86102	Idiomarina abyssalis	Free-living	Proteobacteria	Gammaproteobacteria	Alteromonadales	Idiomarinaceae	Idiomarina	ftp://ftp.ncbi.nlm.nih.gov/genomes/all/GCF/019/797/805/GCF_019797805.1_ASM1979780v1
GCF_024584785	135577	135577	Idiomarina loihiensis	Free-living	Proteobacteria	Gammaproteobacteria	Alteromonadales	Idiomarinaceae	Idiomarina	ftp://ftp.ncbi.nlm.nih.gov/genomes/all/GCF/024/584/785/GCF_024584785.1_ASM2458478v1
GCF_002211765	1096243	1096243	Idiomarina piscisalsi	Free-living	Proteobacteria	Gammaproteobacteria	Alteromonadales	Idiomarinaceae	Idiomarina	ftp://ftp.ncbi.nlm.nih.gov/genomes/all/GCF/002/211/765/GCF_002211765.1_ASM221176v1
GCF_001458075	1298881	1298881	Idiomarinaceae bacterium HL-53	Free-living	Proteobacteria	Gammaproteobacteria	Alteromonadales	Idiomarinaceae		ftp://ftp.ncbi.nlm.nih.gov/genomes/all/GCF/001/458/075/GCF_001458075.1_JGI_assembly
GCF_007990635	554406	554406	Leptotrichia hongkongensis	Free-living	Fusobacteria	Fusobacteriia	Fusobacteriales	Leptotrichiaceae	Leptotrichia	ftp://ftp.ncbi.nlm.nih.gov/genomes/all/GCF/007/990/635/GCF_007990635.1_ASM799063v1
GCF_008327825	157691	157691	Leptotrichia shahii	Free-living	Fusobacteria	Fusobacteriia	Fusobacteriales	Leptotrichiaceae	Leptotrichia	ftp://ftp.ncbi.nlm.nih.gov/genomes/all/GCF/008/327/825/GCF_008327825.1_ASM832782v1
GCF_007990545	157687	157687	Leptotrichia wadei	Free-living	Fusobacteria	Fusobacteriia	Fusobacteriales	Leptotrichiaceae	Leptotrichia	ftp://ftp.ncbi.nlm.nih.gov/genomes/all/GCF/007/990/545/GCF_007990545.2_ASM799054v2
GCF_001651805	1821621	1821621	Marinobacterium aestuarii	Free-living	Proteobacteria	Gammaproteobacteria	Oceanospirillales	Oceanospirillaceae	Marinobacterium	ftp://ftp.ncbi.nlm.nih.gov/genomes/all/GCF/001/651/805/GCF_001651805.1_ASM165180v1
GCF_017310015	48076	48076	Marinobacterium georgiense	Free-living	Proteobacteria	Gammaproteobacteria	Oceanospirillales	Oceanospirillaceae	Marinobacterium	ftp://ftp.ncbi.nlm.nih.gov/genomes/all/GCF/017/310/015/GCF_017310015.1_ASM1731001v1
GCF_022343685	518898	518898	Marinobacterium sediminicola	Free-living	Proteobacteria	Gammaproteobacteria	Oceanospirillales	Oceanospirillaceae	Marinobacterium	ftp://ftp.ncbi.nlm.nih.gov/genomes/all/GCF/022/343/685/GCF_022343685.1_ASM2234368v1
GCF_008931805	1202962	1202962	Moritella marina ATCC 15381	Free-living	Proteobacteria	Gammaproteobacteria	Alteromonadales	Moritellaceae	Moritella	ftp://ftp.ncbi.nlm.nih.gov/genomes/all/GCF/008/931/805/GCF_008931805.1_ASM893180v1
GCF_900465055	69539	69539	Moritella yayanosii	Free-living	Proteobacteria	Gammaproteobacteria	Alteromonadales	Moritellaceae	Moritella	ftp://ftp.ncbi.nlm.nih.gov/genomes/all/GCF/900/465/055/GCF_900465055.1_MORIYA_PRJEB24680v2
GCF_019900845	2831148	2831148	Paraneptunicella aestuarii	Free-living	Proteobacteria	Gammaproteobacteria	Alteromonadales	Alteromonadaceae	Paraneptunicella	ftp://ftp.ncbi.nlm.nih.gov/genomes/all/GCF/019/900/845/GCF_019900845.1_ASM1990084v1
GCF_003585765	323450	323450	Pontibacter actiniarum	Free-living	Bacteroidota	Cytophagia	Cytophagales	Hymenobacteraceae	Pontibacter	ftp://ftp.ncbi.nlm.nih.gov/genomes/all/GCF/003/585/765/GCF_003585765.1_ASM358576v1
GCF_001611675	388950	388950	Pontibacter akesuensis	Free-living	Bacteroidota	Cytophagia	Cytophagales	Hymenobacteraceae	Pontibacter	ftp://ftp.ncbi.nlm.nih.gov/genomes/all/GCF/001/611/675/GCF_001611675.1_ASM161167v1
GCF_000973725	400092	400092	Pontibacter korlensis	Free-living	Bacteroidota	Cytophagia	Cytophagales	Hymenobacteraceae	Pontibacter	ftp://ftp.ncbi.nlm.nih.gov/genomes/all/GCF/000/973/725/GCF_000973725.1_ASM97372v1
GCF_010092985	2694930	2694930	Pontibacter pudoricolor	Free-living	Bacteroidota	Cytophagia	Cytophagales	Hymenobacteraceae	Pontibacter	ftp://ftp.ncbi.nlm.nih.gov/genomes/all/GCF/010/092/985/GCF_010092985.1_ASM1009298v1
GCF_009931655	2694929	2694929	Pontibacter russatus	Free-living	Bacteroidota	Cytophagia	Cytophagales	Hymenobacteraceae	Pontibacter	ftp://ftp.ncbi.nlm.nih.gov/genomes/all/GCF/009/931/655/GCF_009931655.1_ASM993165v1
GCF_001999225	247523	247523	Pseudoalteromonas aliena	Free-living	Proteobacteria	Gammaproteobacteria	Alteromonadales	Pseudoalteromonadaceae	Pseudoalteromonas	ftp://ftp.ncbi.nlm.nih.gov/genomes/all/GCF/001/999/225/GCF_001999225.1_ASM199922v1
GCF_002374815	PSEAF	288	Pseudoalteromonas atlantica	Free-living	Proteobacteria	Gammaproteobacteria	Alteromonadales	Pseudoalteromonadaceae	Pseudoalteromonas	ftp://ftp.ncbi.nlm.nih.gov/genomes/all/GCF/002/374/815/GCF_002374815.1_ASM237481v1
GCF_014925295	1314868	1314868	Pseudoalteromonas carrageenovora IAM 12662	Free-living	Proteobacteria	Gammaproteobacteria	Alteromonadales	Pseudoalteromonadaceae	Pseudoalteromonas	ftp://ftp.ncbi.nlm.nih.gov/genomes/all/GCF/014/925/295/GCF_014925295.1_ASM1492529v1
GCF_003515105	621376	621376	Pseudoalteromonas donghaensis	Free-living	Proteobacteria	Gammaproteobacteria	Alteromonadales	Pseudoalteromonadaceae	Pseudoalteromonas	ftp://ftp.ncbi.nlm.nih.gov/genomes/all/GCF/003/515/105/GCF_003515105.1_ASM351510v1
GCF_002221525	1314869	1314869	Pseudoalteromonas espejiana DSM 9414	Free-living	Proteobacteria	Gammaproteobacteria	Alteromonadales	Pseudoalteromonadaceae	Pseudoalteromonas	ftp://ftp.ncbi.nlm.nih.gov/genomes/all/GCF/002/221/525/GCF_002221525.1_ASM222152v1
GCF_014925285	1315275	1315275	Pseudoalteromonas lipolytica LMEB 39	Free-living	Proteobacteria	Gammaproteobacteria	Alteromonadales	Pseudoalteromonadaceae	Pseudoalteromonas	ftp://ftp.ncbi.nlm.nih.gov/genomes/all/GCF/014/925/285/GCF_014925285.1_ASM1492528v1
GCF_014925325	1365250	1365250	Pseudoalteromonas luteoviolacea DSM 6061	Free-living	Proteobacteria	Gammaproteobacteria	Alteromonadales	Pseudoalteromonadaceae	Pseudoalteromonas	ftp://ftp.ncbi.nlm.nih.gov/genomes/all/GCF/014/925/325/GCF_014925325.1_ASM1492532v1
GCF_002407085	267375	267375	Pseudoalteromonas marina	Free-living	Proteobacteria	Gammaproteobacteria	Alteromonadales	Pseudoalteromonadaceae	Pseudoalteromonas	ftp://ftp.ncbi.nlm.nih.gov/genomes/all/GCF/002/407/085/GCF_002407085.1_ASM240708v1
GCF_006228385	2572577	2572577	Salinimonas iocasae	Free-living	Proteobacteria	Gammaproteobacteria	Alteromonadales	Alteromonadaceae	Salinimonas	ftp://ftp.ncbi.nlm.nih.gov/genomes/all/GCF/006/228/385/GCF_006228385.1_ASM622838v1
GCF_005222225	914153	914153	Salinimonas lutimaris	Free-living	Proteobacteria	Gammaproteobacteria	Alteromonadales	Alteromonadaceae	Salinimonas	ftp://ftp.ncbi.nlm.nih.gov/genomes/all/GCF/005/222/225/GCF_005222225.1_ASM522222v1
GCF_015644725	2785918	2785918	Salinimonas marina	Free-living	Proteobacteria	Gammaproteobacteria	Alteromonadales	Alteromonadaceae	Salinimonas	ftp://ftp.ncbi.nlm.nih.gov/genomes/all/GCF/015/644/725/GCF_015644725.1_ASM1564472v1
GCF_003429285	2303538	2303538	Salinimonas sediminis	Free-living	Proteobacteria	Gammaproteobacteria	Alteromonadales	Alteromonadaceae	Salinimonas	ftp://ftp.ncbi.nlm.nih.gov/genomes/all/GCF/003/429/285/GCF_003429285.1_ASM342928v1
GCF_003143555	2183582	2183582	Saliniradius amylolyticus	Free-living	Proteobacteria	Gammaproteobacteria	Alteromonadales	Alteromonadaceae	Saliniradius	ftp://ftp.ncbi.nlm.nih.gov/genomes/all/GCF/003/143/555/GCF_003143555.1_ASM314355v1
GCF_000287355	134287	134287	secondary endosymbiont of Heteropsylla cubana	Endosymbiont	Proteobacteria	Gammaproteobacteria	Enterobacterales	Enterobacteriaceae		ftp://ftp.ncbi.nlm.nih.gov/genomes/all/GCF/000/287/355/GCF_000287355.1_ASM28735v1
GCF_000238975	568817	568817	Serratia symbiotica str. 'Cinara cedri'	Endosymbiont	Proteobacteria	Gammaproteobacteria	Enterobacterales	Yersiniaceae	Serratia	ftp://ftp.ncbi.nlm.nih.gov/genomes/all/GCF/000/238/975/GCF_000238975.1_ASM23897v1
GCF_000015245	SHEAM	326297	Shewanella amazonensis SB2B	Free-living	Proteobacteria	Gammaproteobacteria	Alteromonadales	Shewanellaceae	Shewanella	ftp://ftp.ncbi.nlm.nih.gov/genomes/all/GCF/000/015/245/GCF_000015245.1_ASM1524v1
GCF_017354945	2814294	2814294	Shewanella avicenniae	Free-living	Proteobacteria	Gammaproteobacteria	Alteromonadales	Shewanellaceae	Shewanella	ftp://ftp.ncbi.nlm.nih.gov/genomes/all/GCF/017/354/945/GCF_017354945.1_ASM1735494v1
GCF_003052765	62322	62322	Shewanella baltica	Free-living	Proteobacteria	Gammaproteobacteria	Alteromonadales	Shewanellaceae	Shewanella	ftp://ftp.ncbi.nlm.nih.gov/genomes/all/GCF/003/052/765/GCF_003052765.1_ASM305276v1
GCF_900476435	43661	43661	Shewanella benthica	Free-living	Proteobacteria	Gammaproteobacteria	Alteromonadales	Shewanellaceae	Shewanella	ftp://ftp.ncbi.nlm.nih.gov/genomes/all/GCF/900/476/435/GCF_900476435.1_SHEWBE_PRJEB25587v2
GCF_006494755	260364	260364	Shewanella marisflavi	Free-living	Proteobacteria	Gammaproteobacteria	Alteromonadales	Shewanellaceae	Shewanella	ftp://ftp.ncbi.nlm.nih.gov/genomes/all/GCF/006/494/755/GCF_006494755.1_ASM649475v1
GCF_004295345	2520507	2520507	Shewanella maritima	Free-living	Proteobacteria	Gammaproteobacteria	Alteromonadales	Shewanellaceae	Shewanella	ftp://ftp.ncbi.nlm.nih.gov/genomes/all/GCF/004/295/345/GCF_004295345.1_ASM429534v1
GCF_900161835	1929246	1929246	Sodalis endosymbiont of Henestaris halophilus	Endosymbiont	Proteobacteria	Gammaproteobacteria	Enterobacterales	Bruguierivoracaceae	Sodalis	ftp://ftp.ncbi.nlm.nih.gov/genomes/all/GCF/900/161/835/GCF_900161835.1_HBAv1
GCF_000010085	SODGM	343509	Sodalis glossinidius str. 'morsitans'	Endosymbiont	Proteobacteria	Gammaproteobacteria	Enterobacterales	Bruguierivoracaceae	Sodalis	ftp://ftp.ncbi.nlm.nih.gov/genomes/all/GCF/000/010/085/GCF_000010085.1_ASM1008v1
GCF_011604685	2692134	2692134	Spirosoma aureum	Free-living	Bacteroidota	Cytophagia	Cytophagales	Cytophagaceae	Spirosoma	ftp://ftp.ncbi.nlm.nih.gov/genomes/all/GCF/011/604/685/GCF_011604685.1_ASM1160468v1
GCF_010233585	2666025	2666025	Spirosoma endbachense	Free-living	Bacteroidota	Cytophagia	Cytophagales	Cytophagaceae	Spirosoma	ftp://ftp.ncbi.nlm.nih.gov/genomes/all/GCF/010/233/585/GCF_010233585.1_ASM1023358v1
GCF_002067135	564064	564064	Spirosoma rigui	Free-living	Bacteroidota	Cytophagia	Cytophagales	Cytophagaceae	Spirosoma	ftp://ftp.ncbi.nlm.nih.gov/genomes/all/GCF/002/067/135/GCF_002067135.1_ASM206713v1
GCF_000008885	WIGBR	36870	Wigglesworthia glossinidia endosymbiont of Glossina brevipalpis	Endosymbiont	Proteobacteria	Gammaproteobacteria	Enterobacterales	Erwiniaceae	Wigglesworthia	ftp://ftp.ncbi.nlm.nih.gov/genomes/all/GCF/000/008/885/GCF_000008885.1_ASM888v1
GCF_000247565	1142511	1142511	Wigglesworthia glossinidia endosymbiont of Glossina morsitans morsitans (Yale colony)	Endosymbiont	Proteobacteria	Gammaproteobacteria	Enterobacterales	Erwiniaceae	Wigglesworthia	ftp://ftp.ncbi.nlm.nih.gov/genomes/all/GCF/000/247/565/GCF_000247565.1_ASM24756v1

## Sheet: Table S2
Supplementary Table S2. Summary of the number of endosymbiont and free-living species for each bacterial class and order.
Phylum	Order	Endosymbiont	Free-living	Grand Total
Bacteroidota	Bacteroidales	1		1
	Flavobacteriales	18		18
	Cytophagales		20	20
Bacteroidota Total		19	20	39
Proteobacteria	NA	3		3
	Enterobacterales	41		41
	Alteromonadales		37	37
	Oceanospirillales	15	15	30
Proteobacteria Total		59	52	111
Total		78	72	150

## Sheet: Table S3
Supplementary Table S3. Table showing the used ribosomal proteins in the phylogenetic tree.
Marker Id	Name	Description	Length (bp)	Single copy (%)	Ubiquity (%)
TIGR_TIGR00382	clpX	ATP-dependent Clp protease, ATP-binding subunit ClpX	414	90.27	94.5
TIGR_TIGR01632	L11_bact	ribosomal protein uL11	140	93.66	93.96
TIGR_TIGR00059	L17	ribosomal protein bL17	112	96.07	96.46
TIGR_TIGR00061	L21	ribosomal protein bL21	101	95.86	96.24
TIGR_TIGR03625	L3_bact	50S ribosomal protein uL3	202	94.21	94.54
TIGR_TIGR03654	L6_bact	ribosomal protein uL6	175	94.12	94.37
TIGR_TIGR02432	lysidine_TilS_N	tRNA(Ile)-lysidine synthetase	189	94.28	95.24
TIGR_TIGR00019	prfA	peptide chain release factor 1	361	96.62	96.82
TIGR_TIGR02350	prok_dnaK	chaperone protein DnaK	596	91.62	95.15
PFAM_PF00410.20	Ribosomal_S8	Ribosomal protein S8	126	94.33	94.87
PFAM_PF00380.20	Ribosomal_S9	Ribosomal protein S9/S16	121	96.37	96.95
TIGR_TIGR01171	rplB_bact	ribosomal protein uL2	275	94	94.39
TIGR_TIGR03953	rplD_bact	50S ribosomal protein uL4	188	94.1	94.43
TIGR_TIGR01066	rplM_bact	ribosomal protein uL13	141	96.59	96.91
TIGR_TIGR01164	rplP_bact	ribosomal protein uL16	126	93.16	93.59
TIGR_TIGR01032	rplT_bact	ribosomal protein bL20	114	96.67	97.09
TIGR_TIGR01044	rplV_bact	ribosomal protein uL22	103	93.75	94.04
TIGR_TIGR02027	rpoA	DNA-directed RNA polymerase, alpha subunit	298	94.79	96.32
TIGR_TIGR02386	rpoC_TIGR	DNA-directed RNA polymerase, beta' subunit	1147	91.37	91.63
TIGR_TIGR01011	rpsB_bact	ribosomal protein uS2	225	96.35	97.23
TIGR_TIGR01009	rpsC_bact	ribosomal protein uS3	212	93.95	94.5
TIGR_TIGR01017	rpsD_bact	ribosomal protein uS4	200	94.58	96.14
TIGR_TIGR01021	rpsE_bact	ribosomal protein uS5	156	94.69	94.97
TIGR_TIGR01029	rpsG_bact	ribosomal protein uS7	154	93.92	94.26
TIGR_TIGR00166	S6	ribosomal protein bS6	95	96.59	97.05
TIGR_TIGR00086	smpB	SsrA-binding protein	144	96.4	96.89
TIGR_TIGR03632	uS11_bact	ribosomal protein uS11	117	85.68	85.94

## Sheet: Table S4
Supplementary Table S4. Summary statistics of the phylogenetic signal analysis.
Variable	Group	K	p-value
BB	Whole tree	0.006	0.001
GS	Whole tree	0.076	0.001
Gene no.	Whole tree	0.128	0.001
Gene mean length (bp)	Whole tree	0.013	0.001
Genome length (bp)	Whole tree	0.068	0.001
CDS	Whole tree	0.173	0.001
rRNA no.	Whole tree	9.89884e-05	0.059
GC%	Whole tree	0.595	0.001
Hapax%	Whole tree	0.044	0.001
BB	Bacteroidota	0.215	0.001
GS	Bacteroidota	1.546	0.001
Gene no.	Bacteroidota	0.644	0.001
Gene mean length (bp)	Bacteroidota	0.798	0.001
Genome length (bp)	Bacteroidota	0.679	0.001
CDS	Bacteroidota	0.646	0.001
rRNA no.	Bacteroidota	0.093	0.064
GC%	Bacteroidota	2.086	0.001
Hapax%	Bacteroidota	0.351	0.001
BB	Oceanospirillales	0.002	0.046
GS	Oceanospirillales	0.709	0.001
Gene no.	Oceanospirillales	1.473	0.001
Gene mean length (bp)	Oceanospirillales	0.057	0.001
Genome length (bp)	Oceanospirillales	2.145	0.001
CDS	Oceanospirillales	1.533	0.001
rRNA no.	Oceanospirillales	0.696	0.001
GC%	Oceanospirillales	3.192	0.001
Hapax%	Oceanospirillales	0.09	0.001
BB	Enterobacterales	0.02	0.001
GS	Enterobacterales	0.124	0.001
Gene no.	Enterobacterales	0.157	0.001
Gene mean length (bp)	Enterobacterales	0.008	0.001
Genome length (bp)	Enterobacterales	0.07	0.001
CDS	Enterobacterales	0.222	0.001
rRNA no.	Enterobacterales	0	0.045
GC%	Enterobacterales	0.644	0.001
Hapax%	Enterobacterales	0.085	0.001

## Sheet: Table S5
Supplementary Table S5. Values for the metrics and the genomic features.
Genome	BB	GS	gene	gene_mlen	gnmlen	CDS	rRNA	GC	hapaxes	GSg	GSr
GCA_007163885	0.213756	0.269605	5584	548.765	3619799	5503	18	0.567761	96.6061	0.657566	0.387961
GCA_024397835	0.181772	0.321739	3613	1015.28	4341109	3539	21	0.624894	98.3229	1.04984	0.7281
GCF_000007365	0.0434	0.035801	608	915.498	641454	593	3	0.253306	99.7962	1.24322	1.20742
GCF_000007725	0.024933	0.0187634	551	920.826	618379	521	3	0.253414	99.9028	0.634198	0.615435
GCF_000008885	0.070973	0.0421631	679	926.056	703004	643	6	0.224789	99.3444	1.09168	1.04952
GCF_000009365	0.089204	0.281996	2805	973.442	3120143	2773	9	0.547278	99.2461	0.526221	0.244224
GCF_000009605	0.033698	0.0255699	611	932.696	655725	588	3	0.263125	98.8057	1.47339	1.44782
GCF_000010085	0.344243	0.350466	3722	676.131	4292502	4856	22	0.54699	92.2243	0.642909	0.292443
GCF_000010365	0.208604	0.0472462	207	745.932	159662	181	2	0.165644	96.0632	0.965261	0.918014
GCF_000010645	0.133235	0.0891177	1012	886.117	1224919	998	4	0.326575	95.1153	0.960592	0.871475
GCF_000011745	0.045053	0.0463989	655	929.884	791654	617	3	0.295647	99.9089	0.749619	0.70322
GCF_000013185	0.054154	0.0893653	629	929.151	686194	606	6	0.332348	99.9309	1.00205	0.912689
GCF_000015245	0.178331	0.387303	3793	1006.22	4306142	3680	25	0.535864	98.3902	0.649121	0.261819
GCF_000017525	0.179067	0.051311	261	885.908	245530	223	3	0.224408	98.3512	1.10283	1.05152
GCF_000021065	0.034296	0.0265608	603	936.423	641895	576	3	0.262925	99.8694	0.859525	0.832964
GCF_000021085	0.035658	0.0262277	603	935.687	642122	577	3	0.262857	99.8606	0.859985	0.833758
GCF_000021705	0.406119	0.188518	2035	858.839	2169363	2145	9	0.403251	90.4707	0.719595	0.531077
GCF_000022605	0.039441	0.1163	623	974.735	640935	593	3	0.271417	99.785	1.14308	1.02678
GCF_000022945	0.247785	0.0649644	283	897.527	276984	245	3	0.225952	97.1477	1.11419	1.04923
GCF_000025785	0.160642	0.0557452	256	901.629	243933	219	3	0.224931	98.6048	1.10247	1.04673
GCF_000043285	0.050459	0.0425056	630	944.176	705557	591	3	0.273832	99.8679	1.17145	1.12894
GCF_000090965	0.127299	0.0458636	406	903.663	422434	372	3	0.20097	98.9257	0.833792	0.787929
GCF_000093065	0.131905	0.109594	509	906.194	582127	478	6	0.284826	97.7474	0.853316	0.743721
GCF_000093165	0.045874	0.12552	624	974.987	640442	591	3	0.282109	99.8788	1.10834	0.982817
GCF_000147035	0.15257	0.0579553	289	917.388	276511	246	3	0.211326	98.4676	1.15047	1.09251
GCF_000148645	0.160924	0.307414	3908	976.205	4279159	3790	22	0.602195	98.4187	0.944315	0.636901
GCF_000166275	0.117012	0.208117	4009	1079.13	4787724	3975	9	0.386939	99.0624	0.77642	0.568304
GCF_000183225	0.036089	0.02745	585	906.152	641799	586	3	0.262975	99.8524	0.859548	0.832098
GCF_000183245	0.035889	0.0244045	574	904.96	641770	588	3	0.262981	99.8538	1.47967	1.45527
GCF_000183285	0.034912	0.0255051	595	926.062	641716	582	3	0.262864	99.8601	1.48005	1.45454
GCF_000183305	0.036635	0.0247926	490	765.641	641771	608	3	0.263236	99.8618	1.19681	1.17201
GCF_000185985	0.044245	0.0306486	625	939.098	722585	592	3	0.275082	99.8847	1.03976	1.00911
GCF_000196875	0.130033	0.268489	3787	966.334	4061825	3720	12	0.636084	98.7621	0.943033	0.674544
GCF_000213655	0.178939	0.220371	4308	996.494	4972148	4298	15	0.435068	98.1303	0.581048	0.360677
GCF_000217635	0.069334	0.0378959	397	850.662	444925	390	3	0.23032	99.6523	0.723157	0.685261
GCF_000219175	0.027943	0.180976	447	920.935	538294	432	5	0.435188	99.9266	0.485207	0.304231
GCF_000222485	0.15857	0.19783	4956	1084.75	6221273	4937	9	0.381461	98.2407	0.867179	0.669349
GCF_000225445	0.044987	0.0291687	617	927.767	653223	591	3	0.256582	99.8198	1.11382	1.08465
GCF_000225465	0.05007	0.0351311	581	935.721	627953	557	3	0.241357	99.6611	1.28965	1.25452
GCF_000233435	0.028501	0.115425	590	956.532	590336	556	3	0.274793	99.8953	1.1356	1.02018
GCF_000236405	0.063357	0.0765054	589	954.963	609561	559	3	0.238468	99.5362	1.23787	1.16137
GCF_000238975	0.070567	0.057768	719	952.75	1762765	710	3	0.292262	99.7924	0.772626	0.714858
GCF_000247565	0.041099	0.0329976	680	923.785	719535	646	6	0.252237	99.7725	0.650975	0.617978
GCF_000262715	0.038397	0.090117	616	983.755	632588	580	3	0.256724	99.8338	1.28732	1.1972
GCF_000265405	0.303297	0.186589	3755	978.663	4196595	3745	12	0.368131	95.2417	0.941785	0.755197
GCF_000287235	0.313438	0.0569709	215	734.94	162589	189	2	0.139757	90.8915	1.07925	1.02227
GCF_000287255	0.325956	0.0593627	215	742.298	162504	189	2	0.141849	90.4935	1.07203	1.01266
GCF_000287275	0.312204	0.0511203	215	759.977	166163	191	2	0.141776	91.0958	1.06863	1.01751
GCF_000287295	0.299248	0.0494576	201	765.274	157543	178	2	0.145503	92.0249	1.05004	1.00058
GCF_000287315	0.233124	0.0428974	205	755.093	159923	180	2	0.156331	94.999	1.00264	0.959742
GCF_000287355	0.020314	0.0257588	592	911.304	1121596	572	3	0.289027	99.9594	0.535554	0.509795
GCF_000298385	0.119182	0.0662474	286	871.252	357472	255	3	0.261223	98.832	1.16212	1.09587
GCF_000300005	0.141833	0.264483	4431	998.688	4928223	4421	6	0.616316	98.7305	0.947284	0.682801
GCF_000300075	0.128471	0.0694317	283	861.495	351658	252	3	0.262113	98.7277	0.911109	0.841677
GCF_000331065	0.043483	0.0444005	654	930.875	791219	616	3	0.294523	99.9109	0.754162	0.709761
GCF_000331975	0.087361	0.0868022	262	861.405	263431	239	3	0.30195	99.5228	1.03303	0.946228
GCF_000334405	0.040068	0.115256	623	945.7	638184	597	3	0.281852	99.842	1.10751	0.992259
GCF_000348805	0.052229	0.104749	617	973.23	632490	583	3	0.264077	99.8212	1.16422	1.05947
GCF_000349745	0.084901	0.0508717	300	886.8	280663	268	3	0.246937	99.5204	1.21359	1.16271
GCF_000364725	0.031499	0.173114	449	917.18	538203	435	5	0.435156	99.9054	0.485203	0.312089
GCF_000441575	0.177866	0.0666204	231	741.338	174014	204	3	0.176336	96.6356	0.934278	0.867657
GCF_000442635	0.098074	0.0489321	221	823.489	190733	185	3	0.239974	99.5092	1.24884	1.19991
GCF_000471965	0.03932	0.0884393	612	952.732	626626	590	3	0.260837	99.8246	1.162	1.07356
GCF_000478905	0.086275	0.0439741	825	941.93	1151074	797	8	0.305679	99.2512	0.714566	0.670592
GCF_000517405	0.524123	0.485328	3303	785.872	4513140	4585	9	0.560596	77.0238	0.832426	0.347098
GCF_000521525	0.033968	0.0367147	619	940.132	651306	591	3	0.254407	99.8653	1.2408	1.20409
GCF_000521545	0.033923	0.0332301	619	940.444	651304	592	3	0.25442	99.8656	1.12688	1.09365
GCF_000521565	0.034268	0.0349121	616	940.67	651316	591	3	0.254399	99.8643	1.12701	1.0921
GCF_000521585	0.033748	0.034029	617	941.524	651310	591	3	0.254386	99.8672	1.12711	1.09308
GCF_000696485	0.187669	0.337975	3700	989.318	4074048	3641	18	0.526487	97.9725	0.493941	0.155966
GCF_000730385	0.103875	0.240065	3742	1029.92	4308833	3687	15	0.449303	99.1403	0.553174	0.313109
GCF_000754265	0.018224	0.0933328	705	922.586	759425	687	6	0.389958	99.9733	0.641527	0.548195
GCF_000754305	0.18044	0.0471621	257	889.21	244618	217	3	0.224755	98.3275	1.10207	1.05491
GCF_000800435	0.096835	0.0499854	220	820.764	190405	185	3	0.240718	99.4889	1.05076	1.00078
GCF_000827855	0.124789	0.0639378	285	873.888	357461	254	3	0.261223	98.7486	0.913529	0.849591
GCF_000828515	0.149002	0.0569767	643	932.045	754729	622	9	0.302167	98.477	0.738497	0.68152
GCF_000828815	0.123301	0.0365115	646	930.457	708439	615	9	0.250696	98.4062	1.24916	1.21265
GCF_000829155	0.17382	0.0512164	293	922.901	285352	260	3	0.209468	97.8804	1.14943	1.09822
GCF_000831465	0.134005	0.0706798	283	895.148	270029	247	3	0.230235	98.6056	1.10441	1.03373
GCF_000953295	0.097849	0.0421471	311	884.357	290195	278	3	0.239432	99.0947	0.694401	0.652254
GCF_000953395	0.097152	0.0498095	300	890.34	280822	267	3	0.246865	99.4644	1.21379	1.16398
GCF_000953415	0.102269	0.0362503	314	884.118	290376	279	3	0.237723	99.0842	1.37208	1.33583
GCF_000953435	0.117711	0.0418392	362	944.359	357498	326	3	0.252555	99.1675	1.31814	1.2763
GCF_000971765	0.088378	0.0485507	846	942.676	1196948	825	8	0.305729	99.2329	0.718376	0.669826
GCF_000973505	0.037151	0.055553	626	943.794	749321	593	3	0.290775	99.9257	0.777734	0.722181
GCF_000973545	0.02237	0.0362837	625	900.352	773940	602	3	0.273557	99.9726	0.828896	0.792612
GCF_000973725	0.199949	0.345896	4624	1004.99	5462537	4635	12	0.473443	97.6266	0.560981	0.215085
GCF_001050135	0.246423	0.202172	4814	1090.5	6158829	4787	12	0.383108	97.5362	0.867386	0.665214
GCF_001269425	0.023738	0.0711995	561	919.884	636137	546	6	0.316346	99.9305	0.706293	0.635094
GCF_001280225	0.034922	0.0257891	609	919.744	638851	585	3	0.25582	99.8622	0.887738	0.861949
GCF_001420915	0.248511	0.343926	4108	907.356	4416600	4181	22	0.459599	96.8198	0.618316	0.27439
GCF_001458075	0.143654	0.285823	2577	993.356	2740121	2525	12	0.474969	98.3423	0.455161	0.169338
GCF_001545155	0.125421	0.245752	3609	950.221	3973651	3720	6	0.628043	98.7316	0.885492	0.639739
GCF_001562195	0.106794	0.232699	3957	1034.06	4649146	3914	15	0.436098	99.1138	0.593519	0.360819
GCF_001593605	0.137499	0.272545	3348	1060.46	3882610	3303	9	0.414084	98.9487	0.73208	0.459535
GCF_001611675	0.104011	0.420184	4106	1005.41	4829559	4065	12	0.510012	99.2577	0.524075	0.10389
GCF_001651805	0.209075	0.305321	4572	985.848	5191608	4520	18	0.587916	97.4872	0.759511	0.45419
GCF_001720485	0.198418	0.317889	3447	1026.63	4176400	3393	21	0.624432	98.1922	1.04417	0.726279
GCF_001886455	0.106554	0.254037	3689	1036.08	4344439	3629	17	0.449699	99.1539	0.564452	0.310415
GCF_001886615	0.147477	0.27351	3307	962.603	3543891	3260	12	0.678833	98.5203	1.13991	0.8664
GCF_001999225	0.323155	0.208687	4041	980.649	4594697	3969	31	0.390559	93.0272	0.870012	0.661325
GCF_002067135	0.095664	0.361988	4727	1090.22	5828404	4699	9	0.544263	99.3412	0.633012	0.271024
GCF_002072815	0.159055	0.265584	4347	969.62	4733951	4334	6	0.614527	98.4556	0.943516	0.677932
GCF_002211765	0.164885	0.32666	2432	990.219	2587498	2388	12	0.4736	97.5674	0.500371	0.17371
GCF_002221525	0.212487	0.27456	4027	991.194	4500451	3930	25	0.402954	97.7546	0.775125	0.500565
GCF_002374815	0.197525	0.28978	3304	984.618	3669595	3200	25	0.410222	97.9294	0.767367	0.477587
GCF_002407085	0.171031	0.220782	3168	968.962	3441076	3060	25	0.398956	98.3711	0.750685	0.529903
GCF_002499975	0.183901	0.277362	3736	996.451	4314189	3717	12	0.461315	97.4384	0.478469	0.201107
GCF_003052765	0.276975	0.335813	4155	1004.13	4896215	4071	31	0.46441	96.1414	0.587454	0.251641
GCF_003143555	0.106524	0.332485	2985	981.909	3214946	2931	12	0.521357	98.9432	0.481475	0.14899
GCF_003258705	0.127009	0.170608	4387	1101.01	5379839	4355	6	0.371974	98.8956	0.892572	0.721964
GCF_003429285	0.190898	0.373391	3801	994.336	4440293	3767	15	0.482097	98.0732	0.499375	0.125984
GCF_003515105	0.20372	0.231544	4155	1017.11	4733916	4043	25	0.417621	97.9995	0.673518	0.441974
GCF_003585765	0.112232	0.395136	4332	983.497	4974797	4287	15	0.533264	99.1145	0.632632	0.237496
GCF_003589925	0.073764	0.452766	6739	1091.2	8241389	6701	6	0.508713	99.5674	0.535247	0.0824817
GCF_004295345	0.247553	0.32226	3941	984.341	4718011	3929	25	0.445379	96.8305	0.642924	0.320664
GCF_004355185	0.07654	0.319163	4134	948.185	4918966	4358	9	0.54011	99.5327	0.595304	0.276141
GCF_005222225	0.182581	0.467762	3668	992.664	4123530	3587	21	0.497665	98.2812	0.56891	0.101148
GCF_006228385	0.147515	0.327594	3764	979.822	4159483	3717	15	0.475938	98.5485	0.484714	0.15712
GCF_006494755	0.232045	0.376618	3800	986.507	4343492	3732	25	0.498902	97.4549	0.47436	0.0977416
GCF_008931805	0.268628	0.198766	4259	966.492	4760425	4099	53	0.407091	97.0125	0.7942	0.595434
GCF_009931655	0.140149	0.398562	4087	1012.33	4965849	4082	9	0.545768	98.7888	0.684474	0.285912
GCF_010092985	0.194776	0.352198	3716	975.955	4344619	3702	12	0.454415	98.1272	0.6451	0.292902
GCF_010233585	0.101785	0.366821	8295	1076.17	10326072	8301	3	0.476898	99.2235	0.537421	0.170599
GCF_011604685	0.100009	0.368445	7074	1095.52	8898242	7078	9	0.476624	99.2389	0.545428	0.176983
GCF_012295575	0.29	0.413687	3712	954.875	4133133	3565	34	0.493542	95.9507	0.519015	0.105328
GCF_014075995	0.128222	0.27935	5276	1076.94	6935613	5293	9	0.407949	98.8926	0.834518	0.555167
GCF_014217805	0.099938	0.396987	4862	1066.94	6225914	4844	9	0.431031	99.2633	0.769294	0.372307
GCF_014925285	0.187504	0.230717	4060	1004.84	4570506	3967	9	0.415006	97.8989	0.680795	0.450078
GCF_014925295	0.166052	0.238662	4045	993.938	4560230	3976	15	0.393631	98.6362	0.782075	0.543412
GCF_014925325	0.262665	0.183898	5191	1018.58	6062137	5056	12	0.418234	96.3104	0.607602	0.423705
GCF_015644725	0.166027	0.427889	3174	920.766	3765169	3367	15	0.496807	98.3848	0.534578	0.10669
GCF_017310015	0.307558	0.3438	3773	974.195	4053293	3739	15	0.553111	94.3335	0.669153	0.325353
GCF_017354945	0.194905	0.422892	3693	1000.64	4201682	3620	22	0.48263	97.8795	0.550458	0.127566
GCF_019670105	0.168769	0.324279	4317	986.915	4792255	4220	21	0.442426	98.0568	0.6568	0.33252
GCF_019670125	0.148532	0.326094	4311	963.802	4687452	4229	22	0.444229	98.6444	0.652997	0.326903
GCF_019797805	0.10727	0.325948	2500	981.256	2610628	2433	12	0.470993	99.2015	0.50907	0.183122
GCF_019900845	0.194065	0.260793	3850	1111.02	4913533	3823	12	0.439162	97.1062	0.606184	0.345391
GCF_020217465	0.211031	0.316276	3422	1013.27	4160095	3388	21	0.625047	97.7632	1.0441	0.727827
GCF_022343685	0.167239	0.324185	3261	1000.34	3554135	3189	15	0.561448	98.142	0.687557	0.363372
GCF_022827545	0.056385	0.32358	5019	1064.95	6328632	4985	12	0.556167	99.4518	0.639464	0.315884
GCF_024347275	0.214915	0.313076	3559	966.793	3880036	3477	15	0.475199	97.3855	0.465892	0.152816
GCF_024584785	0.181595	0.361589	2726	971.876	2900277	2700	12	0.481452	97.5623	0.507347	0.145758
GCF_900039485	0.030426	0.151699	546	882.2	846562	582	3	0.441648	99.9128	0.495444	0.343745
GCF_900044015	0.031016	0.152062	551	906.584	636713	533	3	0.427746	99.9105	0.569179	0.417117
GCF_900161835	0.021136	0.0599662	656	894.767	1622395	631	3	0.367775	99.9723	0.616615	0.556649
GCF_900176595	0.22467	0.27358	4947	1059.76	5987195	4925	12	0.393885	97.1302	0.894981	0.621402
GCF_900465055	0.304418	0.200136	4025	944.116	4433651	3967	50	0.412039	95.4865	0.7831	0.582963
GCF_900476435	0.318767	0.249782	3671	950.952	4353505	3758	34	0.458626	94.4085	0.529478	0.279697
GCF_903772925	0.101363	0.22322	3971	1024.1	4665060	3925	10	0.439229	99.1789	0.569679	0.346459

## Sheet: Table S6
Supplementary Table S6. Mean comparisons between the free living and endosymbionts in the whole tree, Bacteroidota, Oceanospirillales, and Enterobacterales clades.
	Whole tree	Enterobacterales	Oceanospirillales	Bacteroidota	Whole tree (no outliers)	Enterobacterales (no outliers)
Variable	Means p-val	Means p-val	Means p-val	Means p-val	Means p-val	Means p-val
BB	0.027	0.514	1	1	0.03	0.09
GS	0.009	0.108	0.009	0.21	0.009	0.009
Gene no.	0.009	0.009	0.009	0.04	0.009	0.009
Gene mean length (bp)	0.027	0.357	1	0.363	0.036	0.152
Genome length (bp)	0.009	0.016	0.009	0.049	0.009	0.009
CDS	0.009	0.021	0.009	0.027	0.009	0.009
rRNA no.	0.016	0.26	0.272	0.21	0.02	0.126
GC%	0.009	0.26	0.009	0.156	0.009	0.09
Hapax %	0.074	0.715	1	1	0.072	0.152
